# Supplementary material for: Whole-Genome Sequencing of Retinoblastoma Reveals the Diversity of Rearrangements Disrupting RB1 and Uncovers a Treatment-Related Mutational Signature
Source: Cancers (Basel). 2021 Feb 11;13(4):754. doi: 10.3390/cancers13040754 (PMC7918943; doi:10.3390/cancers13040754)
Supplement: Supplementary file 1 [file cancers-13-00754-s001.zip]

Archive with 3 entries (2 files):
- cancers-1056752 - supple/
- cancers-1056752 - supple/SupplementaryFigure1.pdf
- cancers-1056752 - supple/SupplementaryTable1s1-9.xlsx
